# Supplementary material for: Effects of circulating inflammatory proteins on osteoporosis and fractures: evidence from genetic correlation and Mendelian randomization study
Source: Front Endocrinol (Lausanne). 2024 May 1;15:1386556. doi: 10.3389/fendo.2024.1386556 (PMC11097655; doi:10.3389/fendo.2024.1386556)
Supplement: Supplementary file 2 [file Table_1.xlsx]

## Sheet: Sheet1
Table S1. Detailed information on the genome-wide association studies and datasets used in this study
Exposure and outcome	Source	GWAS ID	Sample size	Ncase	Ncontrol	K	SNP	Ancestry	Access Link
Osteoporosis	FinnGen	finn-b-M13_OSTEOPOROSIS	212778	3203	209575	0.0150532	16380452	European	https://gwas.mrcieu.ac.uk/datasets/finn-b-M13_OSTEOPOROSIS/
Fracture of shoulder and upper arm	FinnGen	finn-b-ST19_FRACT_SHOUL_UPPER_ARM	208690	5824	202866	0.0279074	16380446	European	https://gwas.mrcieu.ac.uk/datasets/finn-b-ST19_FRACT_SHOUL_UPPER_ARM/
Fracture of forearm	FinnGen	finn-b-ST19_FRACT_FOREA	215724	9956	205768	0.0461516	16380460	European	https://gwas.mrcieu.ac.uk/datasets/finn-b-ST19_FRACT_FOREA/
Fracture at wrist and hand level	FinnGen	finn-b-ST19_FRACT_WRIST_HAND_LEVEL	204713	5677	199036	0.0277315	16380405	European	https://gwas.mrcieu.ac.uk/datasets/finn-b-ST19_FRACT_WRIST_HAND_LEVEL/
Fracture of femur	FinnGen	finn-b-ST19_FRACT_FEMUR	215443	3983	211460	0.0184875	16380458	European	https://gwas.mrcieu.ac.uk/datasets/finn-b-ST19_FRACT_FEMUR/
Fracture of lower leg, including ankle	FinnGen	finn-b-ST19_FRACT_LOWER_LEG_INCLU_ANKLE	201667	10489	191178	0.0520115	16380374	European	https://gwas.mrcieu.ac.uk/datasets/finn-b-ST19_FRACT_LOWER_LEG_INCLU_ANKLE/
Fracture of foot, except ankle	FinnGen	finn-b-ST19_FRACT_FOOT_ANKLE	210319	3515	206804	0.0167127	16380444	European	https://gwas.mrcieu.ac.uk/datasets/finn-b-ST19_FRACT_FOOT_ANKLE/
Fracture of neck	FinnGen	finn-b-ST19_FRACT_NECK	216140	664	215476	0.00307208	16380463	European	https://gwas.mrcieu.ac.uk/datasets/finn-b-ST19_FRACT_NECK/
Fracture of rib(s), sternum and thoracic spine	FinnGen	finn-b-ST19_FRACT_RIBS_STERNUM_THORACIC_SPINE	215931	4070	211861	0.0188486	16380445	European	https://gwas.mrcieu.ac.uk/datasets/finn-b-ST19_FRACT_RIBS_STERNUM_THORACIC_SPINE/
Fracture of lumbar spine and pelvis	FinnGen	finn-b-ST19_FRACT_LUMBAR_SPINE_PELVIS	215698	2859	212839	0.0132546	16380457	European	https://gwas.mrcieu.ac.uk/datasets/finn-b-ST19_FRACT_LUMBAR_SPINE_PELVIS/
Circulating inflammatory proteins	Zhao JH	ebi-a-GCST90274758 - ebi-a-GCST90274848	/	/	/	/	/	European	https://www.ebi.ac.uk/gwas/studies/
Abbreviation: GWAS, genome-wide association studies; K, proportion of cases in the study; SNP, single nucleotide polymorphism.
