# Supplementary material for: Effects of circulating inflammatory proteins on osteoporosis and fractures: evidence from genetic correlation and Mendelian randomization study
Source: Front Endocrinol (Lausanne). 2024 May 1;15:1386556. doi: 10.3389/fendo.2024.1386556 (PMC11097655; doi:10.3389/fendo.2024.1386556)
Supplement: Supplementary file 3 [file Table_2.xlsx]

## Sheet: Sheet1
Table S2. Analysis results of exposures (CIPs) and outcomes (osteoporosis, fractures) in the forward MR
Outcome	Exposure	SNP	Mendelian randomization				P-adjust	Heterogeneity
			Methods	OR	95% CI	P-value		Q-statistic	Q P-value
Osteoporosis	C-X-C motif chemokine 11	22	Inverse variance weighted	1.20487	1.0308-1.4083	0.0192342	0.0384683	19.3838	0.560536
			Weighted median	1.17289	0.9372-1.4678	0.16346
			MR Egger	0.932309	0.6236-1.3938	0.73621		17.5446	0.617381
			Simple mode	1.26414	0.8808-1.8144	0.2175
			Weighted mode	1.10062	0.8595-1.4093	0.455676
			Pleiotropy (MR-egger intercept p-value)			0.190159
			MR-PRESSO global test p-value			0.558
Fracture of shoulder and upper arm	Interferon gamma	10	Inverse variance weighted	0.783233	0.6605-0.9287	0.00493918	0.0345743	7.26207	0.609855
			Weighted median	0.865643	0.6771-1.1066	0.249568
			MR Egger	0.942564	0.6977-1.2734	0.710001		5.11949	0.744732
			Simple mode	0.897831	0.6106-1.3202	0.597127
			Weighted mode	0.925228	0.6262-1.3670	0.705434
			Pleiotropy (MR-egger intercept p-value)			0.181415
			MR-PRESSO global test p-value			0.616
	Interleukin-4	11	Inverse variance weighted	1.2877	1.1003-1.5070	0.00162311	0.0113618	6.44844	0.776286
			Weighted median	1.20368	0.9707-1.4926	0.0912689
			MR Egger	1.3554	0.9165-2.0044	0.161999		6.36986	0.702406
			Simple mode	1.16742	0.8361-1.6300	0.384729
			Weighted mode	1.16742	0.8801-1.5486	0.308135
			Pleiotropy (MR-egger intercept p-value)			0.785564
			MR-PRESSO global test p-value			0.792
Fracture of forearm	beta-nerve growth factor	21	Inverse variance weighted	0.838424	0.7473-0.9407	0.00269554	0.0161732	14.7721	0.789295
			Weighted median	0.857698	0.7301-1.0076	0.061812
			MR Egger	0.830516	0.6158-1.1202	0.238641		14.7676	0.73725
			Simple mode	0.848281	0.6505-1.1062	0.238542
			Weighted mode	0.877801	0.6954-1.1080	0.285741
			Pleiotropy (MR-egger intercept p-value)			0.947068
			MR-PRESSO global test p-value			0.802
	Eotaxin	19	Inverse variance weighted	1.15517	1.0525-1.2678	0.00238088	0.0142853	16.9455	0.526858
			Weighted median	1.09148	0.9536-1.2493	0.203926
			MR Egger	1.06964	0.8869-1.2900	0.49071		16.0853	0.517799
			Simple mode	1.10651	0.9040-1.3544	0.33941
			Weighted mode	1.09166	0.9531-1.2503	0.221378
			Pleiotropy (MR-egger intercept p-value)			0.366666
			MR-PRESSO global test p-value			0.576
Fracture at wrist and hand level	Interleukin-10 receptor subunit beta	19	Inverse variance weighted	0.900555	0.8335-0.9730	0.00800299	0.024009	19.8752	0.33989
			Weighted median	0.873371	0.8005-0.9529	0.0023179
			MR Egger	0.838889	0.7536-0.9338	0.0051051		16.6849	0.475903
			Simple mode	0.858268	0.6653-1.1072	0.254762
			Weighted mode	0.87458	0.8023-0.9534	0.00697819
			Pleiotropy (MR-egger intercept p-value)			0.0919257
			MR-PRESSO global test p-value			0.41
Fracture of femur	C-C motif chemokine 4	18	Inverse variance weighted	0.910068	0.8385-0.9878	0.0241741	0.0725222	16.0434	0.520762
			Weighted median	0.908314	0.8153-1.0119	0.0809395
			MR Egger	0.898967	0.7976-1.0132	0.100214		15.9673	0.455247
			Simple mode	1.02042	0.7843-1.3277	0.882144
			Weighted mode	0.906593	0.8273-0.9935	0.0509477
			Pleiotropy (MR-egger intercept p-value)			0.786196
			MR-PRESSO global test p-value			0.579
	Monocyte chemoattractant protein-3	19	Inverse variance weighted	0.857944	0.7506-0.9806	0.0246335	0.0739004	16.5529	0.554022
			Weighted median	0.940161	0.7701-1.1478	0.544512
			MR Egger	1.00962	0.7517-1.3560	0.95		15.0803	0.589694
			Simple mode	0.903677	0.6521-1.2524	0.550561
			Weighted mode	0.938121	0.7543-1.1667	0.572955
			Pleiotropy (MR-egger intercept p-value)			0.241541
			MR-PRESSO global test p-value			0.609
Fracture of lower leg (including ankle)	Interleukin-17C	19	Inverse variance weighted	1.13525	1.0272-1.2547	0.0129427	0.0776562	16.6911	0.544433
			Weighted median	1.14145	0.9886-1.3179	0.0712507
			MR Egger	1.02813	0.7439-1.4210	0.86853		16.2926	0.503196
			Simple mode	1.07326	0.8285-1.3904	0.59903
			Weighted mode	1.1534	0.9181-1.4490	0.235941
			Pleiotropy (MR-egger intercept p-value)			0.536268
			MR-PRESSO global test p-value			0.561
Fracture of foot (except ankle)	C-X-C motif chemokine 10	23	Inverse variance weighted	1.2479	1.0832-1.4377	0.00216616	0.0108308	16.7594	0.776498
			Weighted median	1.25974	1.0285-1.5430	0.0256332
			MR Egger	1.31675	1.0269-1.6885	0.0417219		16.4943	0.741269
			Simple mode	1.33237	0.9654-1.8389	0.094847
			Weighted mode	1.27801	1.0157-1.6080	0.0480967
			Pleiotropy (MR-egger intercept p-value)			0.612005
			MR-PRESSO global test p-value			0.809
Fracture of neck	Fibroblast growth factor 23	14	Inverse variance weighted	1.94373	1.1875-3.1816	0.00820734	0.0328294	14.8524	0.31666
			Weighted median	1.32076	0.6729-2.5924	0.418759
			MR Egger	1.54455	0.3329-7.1668	0.588959		14.7334	0.256343
			Simple mode	1.17993	0.3768-3.6953	0.780827
			Weighted mode	1.05577	0.3977-2.8024	0.914897
			Pleiotropy (MR-egger intercept p-value)			0.760891
			MR-PRESSO global test p-value			0.307
	SIR2-like protein 2	13	Inverse variance weighted	0.516698	0.3296-0.8100	0.00399748	0.0159899	7.99991	0.785138
			Weighted median	0.60447	0.3274-1.1159	0.107523
			MR Egger	0.750987	0.3011-1.8731	0.551633		7.15159	0.786678
			Simple mode	0.679916	0.2584-1.7887	0.449532
			Weighted mode	0.773484	0.3285-1.8213	0.567546
			Pleiotropy (MR-egger intercept p-value)			0.376787
			MR-PRESSO global test p-value			0.786
Fracture of rib(s), sternum and thoracic spine	Interleukin-15 receptor subunit alpha	14	Inverse variance weighted	1.13464	1.0163-1.2668	0.0245942	0.0983768	17.3749	0.182727
			Weighted median	1.16489	1.0330-1.3136	0.0127618
			MR Egger	1.06785	0.8820-1.2928	0.513651		16.5622	0.16682
			Simple mode	1.36847	0.9711-1.9285	0.0963724
			Weighted mode	1.16888	1.0395-1.3144	0.0217381
			Pleiotropy (MR-egger intercept p-value)			0.457706
			MR-PRESSO global test p-value			0.28
	Interleukin-7	15	Inverse variance weighted	1.25715	1.0401-1.5196	0.0179794	0.0719176	8.155	0.881095
			Weighted median	1.16661	0.8894-1.5302	0.265571
			MR Egger	0.989316	0.6007-1.6293	0.966978		7.1194	0.895894
			Simple mode	1.17119	0.7740-1.7723	0.467016
			Weighted mode	1.1539	0.8192-1.6253	0.426496
			Pleiotropy (MR-egger intercept p-value)			0.327413
			MR-PRESSO global test p-value			0.889
Fracture of lumbar spine and pelvis	Interferon gamma	10	Inverse variance weighted	0.722841	0.5681-0.9197	0.00827495	0.0248249	4.82586	0.849216
			Weighted median	0.727714	0.5304-0.9984	0.0488389
			MR Egger	0.626804	0.4097-0.9589	0.0634293		4.18969	0.839617
			Simple mode	0.710735	0.4384-1.1521	0.199296
			Weighted mode	0.71614	0.4597-1.1156	0.173982
			Pleiotropy (MR-egger intercept p-value)			0.448124
			MR-PRESSO global test p-value			0.884
Abbreviation: CIPs, circulating inflammatory proteins; SNP, single nucleotide polymorphism; OR, odds ratio; 95% CI, 95% confidence interval.
