# Supplementary material for: Effects of circulating inflammatory proteins on osteoporosis and fractures: evidence from genetic correlation and Mendelian randomization study
Source: Front Endocrinol (Lausanne). 2024 May 1;15:1386556. doi: 10.3389/fendo.2024.1386556 (PMC11097655; doi:10.3389/fendo.2024.1386556)
Supplement: Supplementary file 4 [file Table_3.xlsx]

## Sheet: Sheet1
Table S3. Detailed information on the instrumental variables for exposures (CIPs) and outcomes (osteoporosis, fractures) in the forward MR analysis
Outcome	Exposure	SNP	EA	OA	Exposure				F-statistic	R^2	Total R^2	Power (%)	Outcome
					beta	se	P	eaf					beta	se	P	eaf
Osteoporosis	C-X-C motif chemokine 11	rs10733789	T	C	-0.0815	0.0127	1.39e-10	0.6875	41.182	0.00285409	0.0638	83	-0.0392	0.0283	0.1668	0.7016
		rs10898158	A	G	0.0609	0.0121	4.83e-07	0.6028	25.3317	0.00177602			-0.0031	0.0289	0.9148	0.712
		rs111787182	A	C	-0.1445	0.0314	4.19e-06	0.951	21.1776	0.001946			-0.0652	0.0561	0.2447	0.94133
		rs112884138	T	C	-0.0976	0.0209	3.01e-06	0.0892	21.8076	0.00154781			-0.1125	0.0623	0.0707099	0.04639
		rs116470923	T	C	-0.1975	0.0427	3.74e-06	0.0216	21.3933	0.00164867			-0.4481	0.1752	0.01053	0.005555
		rs12433317	A	G	0.0571	0.012	1.95e-06	0.4282	22.6417	0.00159659			-0.0024	0.0263	0.9278	0.4282
		rs2245786	A	G	-0.0599	0.0131	4.82e-06	0.6525	20.9079	0.00162712			-0.0508	0.0276	0.0660207	0.661
		rs2894233	A	G	-0.2236	0.047	1.96e-06	0.9724	22.6333	0.00268366			0.0793	0.0982	0.4195	0.98137
		rs3184504	T	C	0.1236	0.0132	7.7e-21	0.4764	87.6777	0.00762146			0.0341	0.0263	0.1947	0.4087
		rs4748380	T	C	0.0901	0.019	2.12e-06	0.1188	22.4876	0.00169969			0.0298	0.0443	0.5021	0.0958
		rs59148364	A	G	0.1821	0.0378	1.45e-06	0.0278	23.2079	0.00179246			0.003	0.0699	0.966	0.03714
		rs60141220	A	G	-0.0777	0.0165	2.49e-06	0.1703	22.1755	0.00170611			-0.0432	0.036	0.23	0.1559
		rs62291421	C	G	0.2674	0.0518	2.44e-07	0.9763	26.6479	0.00330891			-0.0183	0.1829	0.9204	0.994501
		rs6827617	A	G	-0.1724	0.0118	2.42e-48	0.6041	213.457	0.0142167			0.0069	0.0262	0.793299	0.5586
		rs7009937	T	C	0.1175	0.025	2.6e-06	0.9321	22.09	0.00174758			-0.0587	0.0573	0.3057	0.9461
		rs7222922	T	C	-0.0882	0.0182	1.26e-06	0.1205	23.4852	0.00164888			-0.0544	0.0443	0.219	0.09492
		rs72747175	A	G	0.1535	0.0326	2.49e-06	0.9608	22.1708	0.00177487			0.0424	0.0732	0.562999	0.96583
		rs72925566	A	G	-0.0973	0.0185	1.44e-07	0.1651	27.6619	0.00260998			-0.0259	0.0344	0.4515	0.1735
		rs7475335	A	C	-0.0646	0.0124	1.89e-07	0.3172	27.1407	0.00180768			-0.0105	0.0282	0.7104	0.3003
		rs75612655	T	C	0.5352	0.0705	3.16e-14	0.0084	57.6307	0.00477175			0.2231	0.513	0.663599	0.0007685
		rs7750544	T	C	-0.0773	0.0164	2.44e-06	0.165	22.2163	0.00164649			-0.0148	0.0391	0.705	0.1245
		rs78632565	T	C	0.1082	0.0214	4.28e-07	0.9152	25.5639	0.00181717			0.0167	0.0436	0.7022	0.90156
Fracture of shoulder and upper arm	Interferon gamma	rs140562194	T	C	0.4666	0.0897	1.97e-07	0.0122	27.0586	0.00524745	0.029	80	-0.2262	0.1325	0.08769	0.005753
		rs146527076	C	G	0.1935	0.0384	4.68e-07	0.9683	25.3922	0.00229859			0.0163	0.0458	0.721601	0.95327
		rs4810686	T	C	0.0671	0.0137	9.69e-07	0.5585	23.9885	0.00222039			-0.0421	0.0194	0.0301301	0.5831
		rs531747046	T	G	0.2684	0.0573	2.81e-06	0.0324	21.941	0.00451685			-0.0195	0.0692	0.7783	0.02085
		rs61863416	A	G	0.136	0.0283	1.54e-06	0.9427	23.0943	0.00199819			-0.019	0.0516	0.7124	0.96366
		rs62230781	A	G	0.2184	0.0403	5.98e-08	0.0412	29.3694	0.00376843			-0.0788	0.0485	0.1041	0.04201
		rs6442763	A	C	0.0648	0.014	3.68e-06	0.4253	21.4237	0.00205266			-0.0183	0.0198	0.3559	0.3916
		rs67101138	T	G	0.1461	0.0307	1.95e-06	0.9482	22.6477	0.00209682			-0.0159	0.0443	0.7191	0.95107
		rs704	A	G	-0.0635	0.0127	5.73e-07	0.4705	25	0.00200911			0.0364	0.0193	0.0596499	0.4193
		rs74903999	T	C	0.3485	0.0708	8.55e-07	0.9882	24.2292	0.00283245			-0.012	0.0886	0.892	0.98816
	Interleukin-4	rs10910814	C	G	0.1919	0.0417	4.19e-06	0.0407	21.1777	0.0028756	0.027	94	0.0427	0.0378	0.2582	0.07473
		rs116963481	A	G	0.2805	0.0592	2.16e-06	0.9846	22.4503	0.00238603			0.0361	0.0636	0.5697	0.97668
		rs11989681	A	G	0.0678	0.0136	6.19e-07	0.5982	24.8532	0.00220976			0.012	0.0202	0.5523	0.6595
		rs12641440	C	G	-0.1181	0.025	2.31e-06	0.9065	22.3162	0.00236434			-0.0024	0.0295	0.9345	0.8798
		rs13130198	A	G	-0.0773	0.0159	1.16e-06	0.2374	23.6355	0.00216355			-0.0116	0.0223	0.6027	0.2414
		rs13418255	A	G	0.0701	0.0153	4.61e-06	0.7233	20.992	0.00196695			-0.0008	0.0199	0.9688	0.6247
		rs1490743	T	G	-0.1338	0.0278	1.49e-06	0.0752	23.1645	0.00249005			-0.0654	0.0425	0.1245	0.05462
		rs2502347	T	C	-0.077	0.0167	4.01e-06	0.2195	21.2593	0.00203151			-0.0323	0.0221	0.144	0.2504
		rs4876407	T	G	-0.1391	0.0299	3.28e-06	0.9451	21.6427	0.00200786			-0.0263	0.0409	0.521	0.94023
		rs75610895	T	C	-0.2354	0.045	1.68e-07	0.0253	27.3645	0.00273297			-0.0984	0.1015	0.3324	0.009153
		rs9270229	T	C	0.1212	0.0255	2e-06	0.1501	22.5904	0.00374786			0.0792	0.0275	0.00397603	0.8544
Fracture of forearm	beta-nerve growth factor	rs117164089	T	C	-0.271	0.0565	1.61e-06	0.014	23.006	0.00202756	0.0426	91	0.0711	0.1177	0.545801	0.004345
		rs12188775	T	G	0.1213	0.0247	9.06e-07	0.9435	24.1172	0.00156871			-0.0597	0.034	0.0789405	0.94801
		rs12259196	A	G	-0.075	0.0148	4.03e-07	0.1928	25.6802	0.00175082			-0.001	0.0212	0.9613	0.1502
		rs12533747	A	G	0.1389	0.0276	4.84e-07	0.0802	25.3272	0.00284644			-0.0684	0.0314	0.0291501	0.06566
		rs12539643	C	G	0.1867	0.0408	4.74e-06	0.966	20.9396	0.00228968			0.0091	0.0356	0.7978	0.95207
		rs13058191	C	G	-0.2164	0.0467	3.59e-06	0.0256	21.4724	0.00233626			0.1267	0.0654	0.0527206	0.01374
		rs140072192	A	G	0.2773	0.0602	4.1e-06	0.0196	21.2181	0.00295522			-0.2083	0.1288	0.1057	0.003739
		rs148834134	T	C	0.2541	0.0556	4.87e-06	0.0235	20.8862	0.00296333			0.0462	0.111	0.6771	0.004726
		rs17647697	A	C	-0.1617	0.0352	4.35e-06	0.9727	21.1025	0.00138865			-0.0441	0.0471	0.3487	0.97385
		rs17689534	A	G	0.2208	0.0462	1.76e-06	0.0229	22.841	0.00218174			0.089	0.1268	0.4827	0.003571
		rs1878359	A	G	0.0626	0.0126	6.76e-07	0.719	24.6835	0.00158348			-0.0086	0.0164	0.5993	0.6868
		rs3128517	T	C	-0.0775	0.0118	5.11e-11	0.4965	43.136	0.00300298			0.0077	0.0151	0.6093	0.4701
		rs34559191	T	C	0.0607	0.0124	9.82e-07	0.3088	23.9626	0.00157285			-0.0199	0.0165	0.2278	0.2965
		rs397081	T	C	0.1203	0.0262	4.4e-06	0.9514	21.0828	0.00133832			-0.0041	0.0411	0.9202	0.96479
		rs4017	T	C	-0.1187	0.0258	4.21e-06	0.9491	21.1671	0.00136132			0.0418	0.0478	0.3815	0.97418
		rs62092633	T	C	-0.1249	0.0259	1.42e-06	0.1005	23.2555	0.00282047			0.0206	0.022	0.3499	0.1411
		rs62494116	T	C	0.0578	0.0117	7.81e-07	0.6636	24.4053	0.00149159			-0.0045	0.0164	0.7835	0.6977
		rs6328	A	C	-0.0797	0.0122	6.46e-11	0.3498	42.6773	0.00288944			0.0158	0.0161	0.3259	0.3277
		rs72673086	A	G	0.0584	0.0126	3.57e-06	0.3152	21.4825	0.00147233			-0.0202	0.0157	0.1988	0.3572
		rs77493302	T	C	0.0853	0.0185	4.01e-06	0.8904	21.2596	0.00142012			-0.0267	0.024	0.2668	0.8873
		rs9479501	T	G	0.0629	0.0137	4.41e-06	0.2135	21.0795	0.0013287			0.0032	0.0183	0.8609	0.2169
	Eotaxin	rs114744647	T	C	0.2107	0.0451	2.99e-06	0.9774	21.8261	0.00196128	0.0575	95	-0.0539	0.059	0.3607	0.98322
		rs12075	A	G	0.0749	0.0114	5.03e-11	0.5547	43.1672	0.00277143			0.0127	0.0151	0.401	0.5307
		rs139476527	T	G	0.2826	0.0606	3.11e-06	0.0125	21.747	0.00197161			0.1536	0.1699	0.366	0.002033
		rs139597204	A	C	-0.3374	0.0714	2.3e-06	0.0128	22.3303	0.00287697			-0.278	0.1237	0.0246099	0.004314
		rs1564995	A	G	-0.0609	0.0131	3.34e-06	0.6155	21.6119	0.00175545			-0.0113	0.0154	0.4617	0.5554
		rs2112920	C	G	0.0817	0.016	3.29e-07	0.8362	26.0738	0.00182851			0.0301	0.0204	0.1399	0.8369
		rs2201150	T	C	0.0785	0.0123	1.75e-10	0.3561	40.7314	0.00282592			0.0309	0.0156	0.0473805	0.3831
		rs2228467	T	C	-0.3316	0.0225	3.69e-49	0.9289	217.202	0.0145244			-0.0292	0.0284	0.3033	0.92353
		rs34536806	T	G	0.1017	0.0208	1.01e-06	0.9023	23.9065	0.00182355			0.0164	0.0297	0.5807	0.92893
		rs35543857	A	G	-0.1138	0.0244	3.1e-06	0.9282	21.7523	0.00172616			-0.0047	0.026	0.8565	0.90627
		rs6894241	A	C	-0.0656	0.0137	1.68e-06	0.2333	22.928	0.00153949			-0.0018	0.0177	0.9177	0.2381
		rs73171545	A	G	-0.0861	0.0187	4.14e-06	0.1199	21.1994	0.00156454			-0.0103	0.0238	0.664	0.1144
		rs73209015	A	T	-0.0913	0.0189	1.36e-06	0.1104	23.3355	0.00163733			-0.0685	0.0264	0.00958606	0.09945
		rs757973	A	G	0.2002	0.0205	1.58e-22	0.09	95.3719	0.00656511			0.0149	0.0299	0.617999	0.0696
		rs79432525	T	G	0.1929	0.0422	4.85e-06	0.9754	20.8949	0.00178572			-0.0593	0.0806	0.4621	0.991104
		rs79684468	T	C	0.1502	0.0303	7.16e-07	0.0433	24.5728	0.0018691			0.0384	0.0372	0.3018	0.04345
		rs79722574	T	C	-0.1215	0.0156	6.78e-15	0.167	60.6601	0.00410718			0.0026	0.0219	0.9068	0.1389
		rs9940390	T	C	-0.0818	0.0133	7.73e-10	0.7358	37.8271	0.00260153			-0.0056	0.0162	0.732	0.6852
		rs9976282	A	G	-0.1678	0.0345	1.15e-06	0.0333	23.6562	0.0018128			-0.0719	0.0534	0.1782	0.02032
Fracture at wrist and hand level	Interleukin-10 receptor subunit beta	rs111850948	A	G	-0.0843	0.0181	3.2e-06	0.1348	21.6919	0.00165765	0.1263	75	-0.0463	0.0317	0.1443	0.1058
		rs112798338	T	C	0.1926	0.0411	2.78e-06	0.026	21.9598	0.00187878			-0.0395	0.0611	0.518601	0.02666
		rs114288486	T	C	0.1449	0.0311	3.17e-06	0.0363	21.7078	0.00146898			-0.0926	0.0723	0.2005	0.01871
		rs1153572	T	C	-0.0548	0.0119	4.12e-06	0.5866	21.2064	0.00145648			0.0102	0.0196	0.6002	0.5647
		rs116315732	T	C	0.1988	0.0402	7.6e-07	0.0212	24.4557	0.00164018			-0.0267	0.0586	0.6488	0.02833
		rs117883662	C	G	-0.4295	0.0907	2.19e-06	0.9904	22.4239	0.00350783			0.0788	0.0589	0.1809	0.97071
		rs142421172	A	G	0.208	0.031	1.95e-11	0.0438	45.0198	0.00362393			0.0277	0.0399	0.4881	0.06636
		rs149156511	A	G	0.2066	0.0444	3.27e-06	0.0323	21.6518	0.0026683			0.0515	0.0623	0.4087	0.02578
		rs1605333	C	G	-0.0601	0.0124	1.25e-06	0.6484	23.4912	0.00164691			-0.0225	0.02	0.261	0.6183
		rs192325200	A	G	-0.2327	0.0505	4.07e-06	0.9827	21.2329	0.00184115			0.1029	0.0996	0.3014	0.990081
		rs34361138	A	G	0.0532	0.0113	2.5e-06	0.5488	22.1649	0.00140164			0.0191	0.0196	0.3292	0.4749
		rs55780441	T	C	0.1783	0.0348	3e-07	0.9674	26.2509	0.00200519			-0.0209	0.0359	0.5598	0.91998
		rs6517157	T	C	0.1509	0.0251	1.83e-09	0.9258	36.1436	0.00312845			-0.0866	0.0446	0.0521399	0.9486
		rs6584485	T	C	0.0743	0.0161	3.93e-06	0.8362	21.2974	0.00151228			0.0496	0.038	0.1919	0.9287
		rs75710908	A	G	0.1586	0.0341	3.3e-06	0.9665	21.632	0.00162886			0.0359	0.0468	0.4426	0.95374
		rs7574167	A	G	0.0637	0.0135	2.38e-06	0.2684	22.2644	0.00159355			-0.0244	0.0222	0.2712	0.2609
		rs7855466	T	C	0.0861	0.0169	3.49e-07	0.1723	25.9557	0.00211444			0.0125	0.0232	0.5909	0.2296
		rs8178484	T	C	-0.426	0.0117	1e-200	0.5452	1325.71	0.0899965			0.0577	0.0196	0.00321004	0.5258
		rs9685374	A	G	-0.0618	0.0134	3.99e-06	0.2721	21.27	0.00151289			0.0087	0.0213	0.6834	0.2985
Fracture of femur	C-C motif chemokine 4	rs10990301	A	T	0.085	0.0186	4.88e-06	0.8839	20.8839	0.00148287	0.1486	58	-0.0478	0.0375	0.2032	0.8901
		rs111476793	A	G	0.0869	0.019	4.79e-06	0.1344	20.9186	0.00175706			0.0204	0.0384	0.5948	0.1043
		rs112315344	T	G	0.2123	0.0455	3.07e-06	0.0284	21.7709	0.00248734			0.0774	0.1102	0.4823	0.0121
		rs113341849	A	G	0.5651	0.0184	1e-200	0.1268	943.224	0.0707153			-0.0273	0.035	0.4363	0.1276
		rs1161092	A	G	-0.0635	0.0125	3.77e-07	0.6742	25.8064	0.0017714			-0.0112	0.0241	0.6404	0.6318
		rs116193969	A	T	0.2915	0.0617	2.31e-06	0.0134	22.3206	0.00224674			0.0004	0.0916	0.9962	0.01668
		rs116309267	C	G	0.1956	0.0405	1.37e-06	0.0299	23.3253	0.0022195			0.047	0.0589	0.425	0.04135
		rs137896358	T	C	0.2797	0.0551	3.85e-07	0.0186	25.7681	0.0028561			-0.0705	0.0908	0.4371	0.01768
		rs140505982	T	C	-0.2294	0.0415	3.24e-08	0.0248	30.5556	0.00254544			-0.2645	0.1175	0.0243602	0.009771
		rs143960014	A	G	0.1953	0.0416	2.67e-06	0.0228	22.0403	0.00169962			-0.0224	0.1866	0.9045	0.003794
		rs1634503	A	G	-0.0745	0.0138	6.72e-08	0.2416	29.1443	0.00203394			0.0379	0.0304	0.2116	0.179
		rs17692864	T	C	0.2321	0.0283	2.38e-16	0.9406	67.2632	0.00601966			-0.1056	0.0562	0.0599805	0.95328
		rs42279	T	C	0.0743	0.0162	4.51e-06	0.1598	21.0352	0.00148241			0.0018	0.0326	0.9558	0.151
		rs56131468	A	G	0.0833	0.0178	2.87e-06	0.1323	21.9003	0.00159312			0.0023	0.0306	0.9397	0.1752
		rs5743614	T	C	0.0728	0.0143	3.56e-07	0.2565	25.9174	0.00202144			0.0087	0.0346	0.8014	0.1302
		rs72800563	T	G	-0.1765	0.0374	2.37e-06	0.9693	22.2713	0.00185403			-0.0046	0.1181	0.9689	0.990429
		rs78044056	A	G	-0.2607	0.0552	2.33e-06	0.0138	22.3051	0.00184993			0.0687	0.1307	0.5989	0.008337
		rs8064426	A	G	-0.4104	0.0173	2.11e-124	0.1459	562.759	0.0419767			0.0704	0.0284	0.01323	0.2176
	Monocyte chemoattractant protein-3	rs11276535	T	C	-0.0849	0.0167	3.7e-07	0.5118	25.8454	0.003602	0.0646	62	-0.0163	0.0236	0.4887	0.5593
		rs12075	A	G	-0.0899	0.013	4.67e-12	0.5624	47.8225	0.00397807			0.0021	0.0234	0.9281	0.5307
		rs12142504	T	C	0.0778	0.0166	2.78e-06	0.6951	21.9656	0.00256563			-0.0499	0.0249	0.0449697	0.6758
		rs139796674	A	G	0.2334	0.0492	2.1e-06	0.0249	22.5046	0.00264533			0.03	0.0749	0.6885	0.02682
		rs146174820	A	G	0.2663	0.0547	1.13e-06	0.0247	23.7011	0.00341671			0.1381	0.1347	0.3052	0.008313
		rs147793446	A	G	0.1941	0.0413	2.6e-06	0.0345	22.0877	0.00250988			0.0669	0.0824	0.4167	0.01999
		rs148859911	A	G	0.1507	0.0328	4.34e-06	0.05	21.1095	0.0021575			-0.0331	0.0549	0.5467	0.04808
		rs16947053	A	G	0.2264	0.0487	3.34e-06	0.9779	21.612	0.00221549			-0.1855	0.0946	0.0497405	0.98469
		rs182239847	T	G	-0.1716	0.0359	1.75e-06	0.9096	22.8479	0.00484265			0.0107	0.0392	0.7848	0.90136
		rs2228467	T	C	-0.3169	0.0252	2.88e-36	0.9268	158.141	0.0136261			0.0192	0.0439	0.662599	0.92361
		rs28667091	T	G	-0.0613	0.0133	4.05e-06	0.4117	21.2431	0.00182025			0.0343	0.0235	0.1441	0.4469
		rs4146770	T	C	-0.0933	0.0165	1.56e-08	0.7978	31.9739	0.00280846			0.0149	0.0301	0.621901	0.82
		rs481267	A	G	-0.0754	0.015	4.99e-07	0.3263	25.2674	0.00249952			-0.0009	0.0242	0.971	0.3627
		rs7116054	T	C	-0.0998	0.0179	2.47e-08	0.1822	31.0853	0.00296815			0.0182	0.0379	0.631499	0.104
		rs7213460	A	G	0.0942	0.0132	9.58e-13	0.4161	50.9277	0.00431189			-0.0522	0.0239	0.02857	0.3908
		rs7327202	C	G	-0.0969	0.0194	5.89e-07	0.1497	24.9485	0.00239041			0.0195	0.0312	0.533301	0.1669
		rs74157668	T	C	0.1574	0.0343	4.46e-06	0.0404	21.0582	0.00192093			-0.0199	0.0742	0.7886	0.02512
		rs78848134	T	C	0.2441	0.0514	2.04e-06	0.0198	22.5533	0.00231284			-0.1239	0.1004	0.2173	0.01357
		rs9968876	T	G	-0.1046	0.0221	2.21e-06	0.8991	22.4016	0.00198515			0.0537	0.0455	0.2379	0.93037
Fracture of lower leg (including ankle)	Interleukin-17C	rs1072074	A	G	-0.0649	0.0141	4.17e-06	0.5847	21.1861	0.00204557	0.0462	82	-0.0214	0.0151	0.1548	0.5304
		rs10870773	A	G	-0.0816	0.0171	1.82e-06	0.8025	22.7713	0.00211068			0.0213	0.0167	0.201	0.741
		rs114882743	A	T	-0.3259	0.0548	2.73e-09	0.9804	35.3678	0.00408186			0.0166	0.0973	0.8644	0.994226
		rs11931996	T	C	-0.1219	0.0262	3.28e-06	0.9068	21.6474	0.00251168			0.0315	0.0329	0.3381	0.94535
		rs12092228	T	G	0.1508	0.0327	4e-06	0.0512	21.267	0.00220942			0.0127	0.0321	0.6925	0.05673
		rs12445031	C	G	-0.09	0.0195	3.92e-06	0.1382	21.3018	0.00192943			-0.0012	0.0241	0.9619	0.1019
		rs12863903	T	C	-0.0857	0.018	1.93e-06	0.1597	22.6682	0.0019712			-0.0167	0.0192	0.3846	0.1744
		rs12895022	T	C	0.1091	0.0236	3.78e-06	0.0906	21.371	0.00196138			0.0128	0.025	0.6081	0.09388
		rs17700884	T	G	-0.105	0.0136	1.16e-14	0.3783	59.6075	0.00518592			-0.0195	0.0146	0.1826	0.5025
		rs1920106	T	C	0.0633	0.0132	1.62e-06	0.3948	22.9964	0.00191476			0.0161	0.0148	0.2756	0.4145
		rs2814092	C	G	0.0624	0.0135	3.8e-06	0.6437	21.3649	0.00178607			0.0202	0.0152	0.185	0.6404
		rs39779	C	G	0.1077	0.0227	2.09e-06	0.1032	22.5102	0.00214702			0.0211	0.0216	0.3305	0.1299
		rs4593271	A	G	-0.0793	0.0167	2.05e-06	0.6301	22.5483	0.00293137			0.0068	0.0148	0.6458	0.5874
		rs554604740	A	G	0.1926	0.0401	1.56e-06	0.0286	23.0687	0.00206114			0.0084	0.0557	0.8799	0.0174
		rs59356989	A	G	-0.0882	0.0177	6.26e-07	0.8432	24.8308	0.00205705			-0.0013	0.0195	0.9478	0.8328
		rs72815428	T	C	-0.1673	0.0366	4.85e-06	0.0423	20.8944	0.00226773			-0.111	0.0638	0.0818107	0.01363
		rs75246422	T	C	-0.0951	0.0201	2.23e-06	0.1233	22.3856	0.00195526			-0.0421	0.0213	0.0480695	0.1361
		rs77654242	T	G	-0.2174	0.0469	3.56e-06	0.9707	21.4869	0.00268845			0.0041	0.0451	0.9271	0.97247
		rs8015296	C	G	-0.1162	0.0253	4.37e-06	0.0991	21.0946	0.00241097			-0.0554	0.0269	0.0398703	0.08031
Fracture of foot (except ankle)	C-X-C motif chemokine 10	rs10481754	T	C	-0.0548	0.0119	4.12e-06	0.4567	21.2064	0.00149026	0.0666	96	0.007	0.0245	0.774599	0.4506
		rs1077965	A	G	-0.0546	0.0118	3.71e-06	0.5648	21.4102	0.00146554			0.0263	0.0244	0.282	0.5579
		rs112202639	A	G	-0.1609	0.0336	1.68e-06	0.9671	22.9316	0.00164744			-0.0265	0.059	0.6529	0.95596
		rs115140093	T	C	-0.5186	0.042	5.02e-35	0.9732	152.464	0.0140292			-0.099	0.0927	0.2857	0.98166
		rs12155428	T	C	-0.1765	0.0375	2.52e-06	0.0284	22.1527	0.0017192			-0.1519	0.1504	0.3123	0.006596
		rs12174864	A	G	-0.0582	0.0121	1.51e-06	0.6254	23.1353	0.00158709			-0.0172	0.0247	0.4868	0.5984
		rs12476448	T	C	0.0536	0.0115	3.15e-06	0.4864	21.7237	0.00143542			0.0204	0.0244	0.4033	0.4647
		rs12629593	T	G	-0.0879	0.0182	1.37e-06	0.1209	23.3257	0.00164238			-0.0453	0.0444	0.308	0.08246
		rs12646113	T	C	0.0977	0.0136	6.78e-13	0.246	51.6073	0.003541			0.0533	0.0281	0.0575798	0.2505
		rs143796249	C	G	-0.2858	0.062	4.03e-06	0.012	21.2491	0.00193684			-0.0866	0.0713	0.2245	0.03089
		rs150519056	T	C	-0.1841	0.0376	9.77e-07	0.9688	23.9735	0.00204893			-0.1129	0.0682	0.0981002	0.96666
		rs1563171	A	G	0.0592	0.0127	3.14e-06	0.7042	21.7288	0.00146005			0.0628	0.0264	0.0173002	0.6931
		rs2349689	A	G	-0.0789	0.0164	1.5e-06	0.2555	23.1455	0.00236832			0.0177	0.0319	0.58	0.2078
		rs2523495	T	C	0.1095	0.0196	2.31e-08	0.1048	31.2116	0.00224978			0.0605	0.0448	0.177	0.09185
		rs3184504	T	C	0.1138	0.0131	3.72e-18	0.4756	75.4644	0.0064598			0.0275	0.0247	0.2652	0.4087
		rs4367871	T	C	-0.0567	0.0119	1.89e-06	0.5587	22.7024	0.00158529			0.0214	0.0245	0.3832	0.5475
		rs4804148	T	C	-0.0629	0.013	1.31e-06	0.7227	23.4107	0.00158577			-0.019	0.0265	0.4742	0.6999
		rs55732300	A	G	0.1175	0.025	2.6e-06	0.929	22.09	0.00182129			0.0092	0.067	0.8903	0.96483
		rs71534595	T	C	-0.2991	0.0606	7.99e-07	0.9813	24.3606	0.00328327			0.1061	0.1353	0.433	0.991456
		rs72651343	T	C	-0.6096	0.0619	6.98e-23	0.9892	96.9859	0.00794013			-0.139	0.1454	0.339	0.99302
		rs72682331	A	G	0.1089	0.0209	1.88e-07	0.0979	27.1496	0.00209471			-0.0059	0.0409	0.885	0.09842
		rs741344	A	G	-0.06	0.013	3.92e-06	0.7036	21.3018	0.00150154			0.0015	0.0251	0.9514	0.6187
		rs74956615	A	T	-0.1358	0.0294	3.86e-06	0.0495	21.3356	0.00173535			-0.0531	0.0664	0.4245	0.03507
Fracture of neck	Fibroblast growth factor 23	rs11150539	T	C	-0.056	0.0119	2.53e-06	0.4938	22.1453	0.00156776	0.0309	99	-0.0613	0.0551	0.2666	0.5088
		rs118177380	A	G	0.2362	0.0507	3.18e-06	0.0187	21.7042	0.00204754			0.2042	0.3006	0.497	0.008854
		rs11930290	A	T	-0.1845	0.0389	2.11e-06	0.9748	22.4954	0.00167239			-0.0224	0.2397	0.9255	0.98652
		rs12195292	A	G	-0.0768	0.0166	3.72e-06	0.8634	21.4046	0.00139128			0.0324	0.0815	0.691301	0.8666
		rs181409232	A	C	-0.2224	0.0479	3.43e-06	0.0191	21.5575	0.00185335			-0.5606	0.228	0.01392	0.01487
		rs33921462	A	G	-0.0653	0.0135	1.32e-06	0.2766	23.3969	0.00170642			-0.1406	0.0578	0.0150598	0.3523
		rs34551523	A	G	0.1704	0.0348	9.75e-07	0.0295	23.9762	0.0016626			-0.0452	0.1607	0.778599	0.03065
		rs368215473	A	G	0.1228	0.0257	1.77e-06	0.0941	22.8313	0.00257097			0.0797	0.1123	0.4776	0.06587
		rs3811621	C	G	0.1163	0.0131	6.82e-19	0.2897	78.8164	0.00556647			-0.0076	0.0604	0.8993	0.2946
		rs6127099	A	T	0.0907	0.0134	1.3e-11	0.706	45.8147	0.00341505			0.1706	0.0627	0.00652199	0.7318
		rs671205	T	C	0.0708	0.0136	1.93e-07	0.7502	27.1012	0.00187874			0.0126	0.0613	0.8365	0.7192
		rs6753743	T	G	0.0941	0.0185	3.65e-07	0.8733	25.8723	0.00195952			0.0353	0.0936	0.706401	0.904
		rs794007	T	C	0.0685	0.0144	1.97e-06	0.2406	22.6285	0.00171466			-0.0166	0.0676	0.8055	0.2106
		rs7955866	A	G	-0.0959	0.0178	7.14e-08	0.1141	29.0267	0.00185925			-0.0756	0.0867	0.3832	0.1166
	SIR2-like protein 2	rs1034059	A	G	0.076	0.0145	1.59e-07	0.6981	27.4721	0.00243466	0.0332	62	-0.1347	0.0622	0.0301703	0.7027
		rs11115639	A	C	-0.0841	0.0184	4.86e-06	0.8864	20.8909	0.00142439			0.1148	0.0771	0.1365	0.8498
		rs115455827	A	G	0.1277	0.0277	4.02e-06	0.9506	21.2531	0.00153157			-0.214	0.1052	0.0420097	0.92559
		rs116198125	T	C	-0.1521	0.0329	3.78e-06	0.9617	21.3731	0.00170422			0.0676	0.1653	0.6824	0.9705
		rs12152184	A	G	0.0965	0.0208	3.49e-06	0.885	21.5242	0.00189551			-0.113	0.0869	0.1936	0.8855
		rs12531843	C	G	-0.1286	0.0243	1.21e-07	0.9177	28.0072	0.00249812			0.1155	0.0967	0.2323	0.90815
		rs138897138	A	G	0.104	0.0218	1.84e-06	0.9138	22.759	0.00170394			0.0424	0.0994	0.6697	0.91566
		rs144373891	T	C	-0.5739	0.0515	7.69e-29	0.0161	124.182	0.0104347			0.0626	0.3011	0.8353	0.008726
		rs147383134	T	C	0.2573	0.0551	3.02e-06	0.9858	21.806	0.00185347			-0.2815	0.3472	0.4176	0.993642
		rs60459634	A	G	-0.1063	0.0229	3.45e-06	0.0886	21.5474	0.0018249			0.015	0.0959	0.8761	0.09381
		rs72883370	A	G	-0.3428	0.0737	3.3e-06	0.989	21.6345	0.00255682			0.214	0.2267	0.3453	0.98491
		rs7718478	A	T	0.0639	0.0138	3.65e-06	0.7496	21.4409	0.00153284			-0.0262	0.0682	0.7006	0.7916
		rs77381020	T	C	0.0862	0.0184	2.8e-06	0.8546	21.9472	0.0018466			0.0073	0.0748	0.9219	0.8354
Fracture of rib(s), sternum and thoracic spine	Interleukin-15 receptor subunit alpha	rs117428573	A	C	-0.3132	0.0684	4.67e-06	0.0119	20.9668	0.00230686	0.1162	82	0.1047	0.0951	0.2707	0.01475
		rs117484888	A	G	0.3794	0.0799	2.05e-06	0.0158	22.5476	0.00447677			-0.3833	0.3025	0.205	0.001677
		rs12570881	A	T	-0.0867	0.0174	6.27e-07	0.8028	24.8279	0.00238003			-0.02	0.0298	0.503	0.8197
		rs145793996	A	G	-0.2278	0.0492	3.66e-06	0.9801	21.4377	0.00202423			-0.0393	0.0639	0.538801	0.96751
		rs192538756	A	T	0.1159	0.0241	1.52e-06	0.8743	23.1277	0.00295252			0.0402	0.0334	0.2299	0.8577
		rs2228059	T	G	0.3692	0.0127	8.39e-186	0.5146	845.115	0.0680962			0.0631	0.0229	0.00582895	0.5358
		rs2836464	A	G	0.0796	0.0169	2.48e-06	0.8384	22.1847	0.00171691			0.0323	0.0324	0.3188	0.8579
		rs4459616	T	C	0.14	0.0294	1.92e-06	0.0658	22.6757	0.00240964			-0.0563	0.0514	0.2727	0.05105
		rs56240706	A	T	0.0919	0.0193	1.92e-06	0.8082	22.6734	0.00261835			0.0413	0.0331	0.2127	0.865
		rs649129	T	C	-0.0726	0.0158	4.33e-06	0.2166	21.1134	0.00178873			-0.016	0.027	0.5528	0.2235
		rs6845172	C	G	0.0778	0.0162	1.57e-06	0.8203	23.0637	0.00178447			-0.0265	0.0276	0.3356	0.7843
		rs7137828	T	C	-0.0748	0.0133	1.87e-08	0.5243	31.6301	0.00279091			-0.0432	0.023	0.0607603	0.5854
		rs7898286	T	G	-0.1967	0.0135	4.34e-48	0.3975	212.296	0.0185325			0.0184	0.0246	0.4537	0.3195
		rs9270551	A	G	0.0749	0.0153	9.81e-07	0.7077	23.9652	0.00232098			0.0438	0.0287	0.1265	0.6689
	Interleukin-7	rs10403201	A	G	-0.0584	0.0127	4.26e-06	0.2923	21.1455	0.00141102	0.0318	82	0.0037	0.0263	0.8874	0.2462
		rs1050152	T	C	-0.0651	0.0133	9.84e-07	0.4122	23.9584	0.00205366			-0.0578	0.0244	0.0177701	0.3165
		rs112359206	A	G	0.1691	0.0225	5.67e-14	0.9	56.4836	0.00514707			0.0239	0.039	0.5408	0.90567
		rs11742240	T	G	-0.0647	0.0131	7.86e-07	0.2796	24.393	0.00168636			-0.0317	0.0241	0.1892	0.3315
		rs12321566	A	G	0.0698	0.0139	5.12e-07	0.237	25.2163	0.00176203			0.0349	0.0252	0.1653	0.289
		rs12699881	A	G	0.068	0.0138	8.33e-07	0.2517	24.2806	0.00174183			0.0074	0.0241	0.758099	0.3431
		rs144728120	T	C	0.1495	0.0316	2.23e-06	0.0436	22.3825	0.00186397			-0.0205	0.0503	0.6831	0.05429
		rs55849454	A	G	0.0729	0.0159	4.54e-06	0.7913	21.0214	0.00175529			0.0229	0.0306	0.4554	0.8353
		rs56889120	A	G	0.097	0.021	3.86e-06	0.8744	21.3356	0.00206668			0.0368	0.0414	0.374	0.91758
		rs570880779	T	C	-0.2336	0.0505	3.73e-06	0.0215	21.3975	0.00229602			-0.2301	0.184	0.211	0.003773
		rs576004227	A	T	0.1597	0.0345	3.67e-06	0.9615	21.4275	0.00188821			0.0339	0.0561	0.545301	0.9571
		rs7026771	A	G	0.0691	0.0148	3.03e-06	0.5682	21.7988	0.00234299			0.0062	0.0233	0.7914	0.4946
		rs74131483	A	G	0.1372	0.0274	5.52e-07	0.9451	25.073	0.00195339			-0.016	0.052	0.7586	0.95008
		rs77336315	A	C	0.2512	0.0531	2.24e-06	0.9836	22.3795	0.00203578			0.0249	0.1521	0.87	0.994122
		rs79072837	T	C	-0.136	0.028	1.19e-06	0.0497	23.5918	0.00174713			-0.0368	0.0608	0.5456	0.03667
Fracture of lumbar spine and pelvis	Interferon gamma	rs140562194	T	C	0.4666	0.0897	1.97e-07	0.0122	27.0586	0.00524745	0.029	71	-0.3691	0.1875	0.04897	0.00573
		rs146527076	C	G	0.1935	0.0384	4.68e-07	0.9683	25.3922	0.00229859			-0.0493	0.0646	0.4449	0.95328
		rs4810686	T	C	0.0671	0.0137	9.69e-07	0.5585	23.9885	0.00222039			0.0084	0.0275	0.760001	0.5833
		rs531747046	T	G	0.2684	0.0573	2.81e-06	0.0324	21.941	0.00451685			-0.1393	0.0986	0.1577	0.0208
		rs61863416	A	G	0.136	0.0283	1.54e-06	0.9427	23.0943	0.00199819			0.0451	0.0732	0.5376	0.9637
		rs62230781	A	G	0.2184	0.0403	5.98e-08	0.0412	29.3694	0.00376843			-0.0699	0.0681	0.305	0.04203
		rs6442763	A	C	0.0648	0.014	3.68e-06	0.4253	21.4237	0.00205266			-0.0202	0.028	0.47	0.3914
		rs67101138	T	G	0.1461	0.0307	1.95e-06	0.9482	22.6477	0.00209682			-0.0288	0.063	0.6475	0.95118
		rs704	A	G	-0.0635	0.0127	5.73e-07	0.4705	25	0.00200911			0.0356	0.0274	0.1931	0.4197
		rs74903999	T	C	0.3485	0.0708	8.55e-07	0.9882	24.2292	0.00283245			-0.1475	0.1246	0.2363	0.98819
Abbreviation: SNP, single nucleotide polymorphism; EA, Effect allele; R^2: proportion of variance explained for the association between the SNP or allele score and the exposure variable; OA, other allele; beta, estimate coefficient; se, standard error of coefficient estimate; eaf, effect allele frequency.
