# Supplementary material for: Effects of circulating inflammatory proteins on osteoporosis and fractures: evidence from genetic correlation and Mendelian randomization study
Source: Front Endocrinol (Lausanne). 2024 May 1;15:1386556. doi: 10.3389/fendo.2024.1386556 (PMC11097655; doi:10.3389/fendo.2024.1386556)
Supplement: Supplementary file 5 [file Table_4.xlsx]

## Sheet: Sheet1
Table S4. Analysis results of exposures (osteoporosis, fractures) and outcomes (CIPs) in the reverse MR
Exposure	Outcome	SNP	Mendelian randomization				Heterogeneity
			Methods	OR	95% CI	P-value	Q-statistic	Q P-value
Osteoporosis	C-X-C motif chemokine 11	22	Inverse variance weighted	0.999377	0.9608-1.0395	0.975257	20.1679	0.510648
			Weighted median	0.970325	0.9170-1.0267	0.295906
			MR Egger	0.915222	0.8265-1.0135	0.104255	16.8115	0.665177
			Simple mode	0.96733	0.8689-1.0770	0.550714
			Weighted mode	0.96397	0.8708-1.0671	0.487076
			Pleiotropy (MR-egger intercept p-value)			0.0818788
			MR-PRESSO global test p-value
Fracture of shoulder and upper arm	Interferon gamma	14	Inverse variance weighted	1.0449	0.9686-1.1272	0.256162	11.997	0.527886
			Weighted median	1.09624	0.9862-1.2186	0.0886726
			MR Egger	1.20603	0.9922-1.4659	0.0843727	9.55349	0.655068
			Simple mode	1.13961	0.9378-1.3848	0.21147
			Weighted mode	1.13619	0.9615-1.3426	0.157709
			Pleiotropy (MR-egger intercept p-value)			0.143983
	Interleukin-4	14	Inverse variance weighted	0.966532	0.8882-1.0518	0.430149	15.6488	0.268615
			Weighted median	0.997229	0.8922-1.1147	0.961039
			MR Egger	1.04919	0.8417-1.3079	0.676931	14.871	0.248565
			Simple mode	1.02505	0.8634-1.2170	0.782001
			Weighted mode	1.0214	0.8653-1.2057	0.806323
			Pleiotropy (MR-egger intercept p-value)			0.44361
Fracture of forearm	beta-nerve growth factor	25	Inverse variance weighted	1.00941	0.9605-1.0608	0.711914	15.2019	0.914711
			Weighted median	1.01575	0.9428-1.0944	0.681082
			MR Egger	1.03975	0.9282-1.1647	0.507466	14.8781	0.898949
			Simple mode	1.07567	0.9472-1.2216	0.272276
			Weighted mode	1.0392	0.9405-1.1483	0.457629
			Pleiotropy (MR-egger intercept p-value)			0.574834
	Eotaxin	25	Inverse variance weighted	1.01444	0.9516-1.0814	0.66014	37.5616	0.0384267
			Weighted median	1.00851	0.9343-1.0887	0.828065
			MR Egger	0.993571	0.8572-1.1517	0.932522	37.4078	0.0294539
			Simple mode	1.00872	0.8640-1.1777	0.913415
			Weighted mode	0.97845	0.8928-1.0724	0.645501
			Pleiotropy (MR-egger intercept p-value)			0.761249
Fracture at wrist and hand level	Interleukin-10 receptor subunit beta	8	Inverse variance weighted	0.961565	0.8876-1.0417	0.337267	0.894062	0.996361
			Weighted median	0.956824	0.8671-1.0558	0.379672
			MR Egger	0.956487	0.8178-1.1187	0.597898	0.888122	0.9895
			Simple mode	0.952117	0.8224-1.1022	0.532283
			Weighted mode	0.949926	0.8264-1.0919	0.493076
			Pleiotropy (MR-egger intercept p-value)			0.941072
Fracture of femur	C-C motif chemokine 4	9	Inverse variance weighted	0.995552	0.9208-1.0764	0.91087	10.7204	0.218049
			Weighted median	0.990267	0.9003-1.0892	0.840437
			MR Egger	1.04136	0.8817-1.2300	0.647805	10.1844	0.178364
			Simple mode	1.04177	0.8744-1.2412	0.659182
			Weighted mode	1.00716	0.8557-1.1854	0.933784
			Pleiotropy (MR-egger intercept p-value)			0.563015
	Monocyte chemoattractant protein-3	9	Inverse variance weighted	1.00837	0.9369-1.0853	0.824079	7.08291	0.527714
			Weighted median	0.952009	0.8592-1.0549	0.347533
			MR Egger	0.996535	0.8587-1.1565	0.964831	7.05066	0.423624
			Simple mode	0.923949	0.7703-1.1082	0.418751
			Weighted mode	0.923949	0.7703-1.1082	0.418777
			Pleiotropy (MR-egger intercept p-value)			0.863055
Fracture of lower leg (including ankle)	Interleukin-17C	10	Inverse variance weighted	0.939562	0.8348-1.0574	0.301169	8.17492	0.516619
			Weighted median	0.925781	0.7893-1.0859	0.343366
			MR Egger	0.748528	0.4736-1.1829	0.249944	7.15954	0.519521
			Simple mode	0.855404	0.6371-1.1485	0.325969
			Weighted mode	0.833686	0.6309-1.1016	0.232788
			Pleiotropy (MR-egger intercept p-value)			0.343119
Fracture of foot (except ankle)	C-X-C motif chemokine 10	11	Inverse variance weighted	1.0104	0.9411-1.0848	0.775485	13.4933	0.197382
			Weighted median	1.01397	0.9285-1.1072	0.757397
			MR Egger	0.944842	0.8061-1.1075	0.501467	12.3163	0.196062
			Simple mode	1.00536	0.8675-1.1651	0.944783
			Weighted mode	1.00218	0.8647-1.1615	0.977535
			Pleiotropy (MR-egger intercept p-value)			0.377904
Fracture of neck	Fibroblast growth factor 23	10	Inverse variance weighted	0.975649	0.9470-1.0052	0.105368	7.37457	0.598183
			Weighted median	0.977264	0.9387-1.0174	0.262631
			MR Egger	0.955015	0.8856-1.0299	0.26601	7.00897	0.535666
			Simple mode	0.967866	0.9080-1.0316	0.341972
			Weighted mode	0.970697	0.9134-1.0315	0.362691
			Pleiotropy (MR-egger intercept p-value)			0.562164
	SIR2-like protein 2	10	Inverse variance weighted	1.00859	0.9730-1.0455	0.641207	12.5402	0.184537
			Weighted median	1.02901	0.9863-1.0736	0.18656
			MR Egger	1.07363	0.9875-1.1673	0.134372	9.51025	0.301094
			Simple mode	1.03239	0.9702-1.0986	0.340972
			Weighted mode	1.03457	0.9747-1.0982	0.293082
			Pleiotropy (MR-egger intercept p-value)			0.149044
Fracture of rib(s), sternum and thoracic spine	Interleukin-15 receptor subunit alpha	11	Inverse variance weighted	1.00646	0.9410-1.0765	0.851116	3.41787	0.969814
			Weighted median	0.998418	0.9143-1.0903	0.971881
			MR Egger	0.988357	0.8637-1.1310	0.868591	3.32523	0.949994
			Simple mode	0.959465	0.8323-1.1060	0.580923
			Weighted mode	0.963419	0.8406-1.1041	0.60378
			Pleiotropy (MR-egger intercept p-value)			0.767771
	Interleukin-7	11	Inverse variance weighted	0.978665	0.9079-1.0549	0.57324	14.8426	0.137908
			Weighted median	1.01641	0.9275-1.1138	0.727354
			MR Egger	1.04028	0.8969-1.2066	0.614246	13.5214	0.140399
			Simple mode	1.03047	0.8863-1.1981	0.704435
			Weighted mode	1.02869	0.8908-1.1879	0.708074
			Pleiotropy (MR-egger intercept p-value)			0.372845
Fracture of lumbar spine and pelvis	Interferon gamma	13	Inverse variance weighted	1.03801	0.9874-1.0912	0.143157	11.6	0.478317
			Weighted median	1.0266	0.9554-1.1030	0.473801
			MR Egger	1.00367	0.8882-1.1342	0.954236	11.2414	0.423268
			Simple mode	0.985151	0.8797-1.1032	0.799929
			Weighted mode	1.00797	0.9177-1.1071	0.87103
			Pleiotropy (MR-egger intercept p-value)			0.565593
Abbreviation: CIPs, circulating inflammatory proteins; SNP, single nucleotide polymorphism; OR, odds ratio; 95% CI, 95% confidence interval.
