# Supplementary material for: Effects of circulating inflammatory proteins on osteoporosis and fractures: evidence from genetic correlation and Mendelian randomization study
Source: Front Endocrinol (Lausanne). 2024 May 1;15:1386556. doi: 10.3389/fendo.2024.1386556 (PMC11097655; doi:10.3389/fendo.2024.1386556)
Supplement: Supplementary file 6 [file Table_5.xlsx]

## Sheet: Sheet1
Table S5. Detailed information on the instrumental variables for exposures (osteoporosis, fractures) and outcomes (CIPs) in the reverse MR analysis
Exposure	Outcome	SNP	EA	OA	Exposure				F-statistic	Outcome
					beta	se	P	eaf		beta	se	P	eaf
Osteoporosis	C-X-C motif chemokine 11	rs10795077	T	C	0.1328	0.0271	9.24507e-07	0.6419	24.0136	0.0078	0.012	0.516	0.5999
		rs112213148	G	A	0.5064	0.1107	4.79999e-06	0.01366	20.9263	-0.0488	0.0642	0.447	0.0106
		rs112312989	C	A	1.2524	0.2742	4.94094e-06	0.003032	20.8618	-0.0667	0.0723	0.356	0.011
		rs11644631	A	G	0.1468	0.0289	3.71903e-07	0.2842	25.8022	0.0054	0.0139	0.698	0.2755
		rs117849041	T	C	0.1767	0.0376	2.68102e-06	0.1392	22.085	0.0048	0.0198	0.808	0.1127
		rs12476059	C	T	0.2145	0.0449	1.80098e-06	0.09648	22.8224	0.0116	0.0181	0.522	0.1394
		rs144140959	T	G	-0.3154	0.069	4.88799e-06	0.03791	20.8942	0.0075	0.048	0.876	0.0252
		rs16940102	G	A	-0.1229	0.026	2.31398e-06	0.5249	22.3438	0.0056	0.012	0.641	0.4357
		rs1994535	A	G	0.1284	0.0265	1.28e-06	0.6049	23.4768	0.021	0.0122	0.0852	0.6254
		rs2584298	T	G	-0.1404	0.0307	4.86194e-06	0.2329	20.915	0.0002	0.013	0.988	0.2923
		rs35308216	C	T	0.241	0.0494	1.075e-06	0.0747	23.8002	-0.0414	0.0217	0.0564	0.0882
		rs3793233	G	A	0.2319	0.0463	5.425e-07	0.08818	25.0865	-0.0072	0.0204	0.724	0.09
		rs4085921	G	A	0.1211	0.0264	4.56604e-06	0.408	21.0417	-0.0048	0.0139	0.73	0.3663
		rs4300899	A	G	-0.2074	0.0452	4.38803e-06	0.09372	21.0543	0.006	0.0209	0.774	0.114
		rs577348	G	T	0.1568	0.0287	4.469e-08	0.2909	29.8489	-0.0205	0.0132	0.12	0.276
		rs61638232	C	G	0.2259	0.041	3.69301e-08	0.1228	30.3574	0.0237	0.0252	0.347	0.0731
		rs6817223	C	T	0.1419	0.0279	3.57998e-07	0.6798	25.8676	0.024	0.0127	0.0588	0.6905
		rs74555273	A	G	0.2015	0.0405	6.40206e-07	0.1174	24.7537	-0.0128	0.0184	0.487	0.1313
		rs75461305	G	T	0.1458	0.0319	4.70999e-06	0.2146	20.8898	0.0228	0.0155	0.141	0.1855
		rs7678610	G	T	-0.1334	0.0269	7.35699e-07	0.3686	24.5928	0.0057	0.0125	0.648	0.3381
		rs973825	G	T	0.1555	0.0332	2.83903e-06	0.8108	21.9374	-0.0054	0.0172	0.754	0.8434
		rs992871	T	C	0.1221	0.026	2.64503e-06	0.5289	22.0539	0.0099	0.0118	0.401	0.5582
Fracture of shoulder and upper arm	Interferon gamma	rs112124333	A	C	0.2265	0.0459	7.97003e-07	0.04611	24.3507	0.0188	0.0346	0.587	0.0442
		rs115853924	G	A	-0.2426	0.0515	2.452e-06	0.03743	22.1905	-0.035	0.0349	0.316	0.0376
		rs117267845	A	G	0.2992	0.0626	1.78398e-06	0.02488	22.8441	-0.0355	0.0469	0.449	0.027
		rs140024735	G	T	0.3977	0.0866	4.37502e-06	0.01318	21.0899	0.0343	0.0627	0.584	0.0202
		rs141891287	T	C	0.2158	0.0448	1.47401e-06	0.04891	23.2031	0.032	0.0265	0.227	0.073
		rs17432649	C	T	0.1152	0.023	5.53197e-07	0.2247	25.087	0.0217	0.0154	0.159	0.228
		rs181680720	G	A	0.2884	0.06	1.50501e-06	0.02923	23.104	0.0442	0.0525	0.4	0.0338
		rs2549722	G	T	0.2153	0.0437	8.11708e-07	0.05154	24.2731	0.0199	0.0247	0.42	0.0732
		rs4689626	G	T	0.1305	0.0279	2.93299e-06	0.1363	21.8783	0.0245	0.0192	0.202	0.1463
		rs6880952	G	A	0.1021	0.0214	1.88599e-06	0.7246	22.7627	-0.0172	0.0134	0.199	0.6579
		rs7084105	A	G	0.0919	0.0193	1.80198e-06	0.5668	22.6734	-0.018	0.0135	0.182	0.5855
		rs71378512	A	G	0.185	0.0388	1.892e-06	0.06772	22.7342	-0.0273	0.0379	0.471	0.0479
		rs9274663	A	G	0.1488	0.0284	1.557e-07	0.1338	27.4517	0.0159	0.0218	0.466	0.1289
		rs9384630	A	T	0.0992	0.0203	9.84011e-07	0.3416	23.8798	-0.0066	0.0145	0.649	0.3019
	Interleukin-4	rs112124333	A	C	0.2265	0.0459	7.97003e-07	0.04611	24.3507	-0.0769	0.0359	0.0322	0.0445
		rs115853924	G	A	-0.2426	0.0515	2.452e-06	0.03743	22.1905	-0.0171	0.0359	0.634	0.0382
		rs117267845	A	G	0.2992	0.0626	1.78398e-06	0.02488	22.8441	0.0014	0.0471	0.976	0.0269
		rs140024735	G	T	0.3977	0.0866	4.37502e-06	0.01318	21.0899	-0.0751	0.0631	0.234	0.02
		rs141891287	T	C	0.2158	0.0448	1.47401e-06	0.04891	23.2031	0.0152	0.0266	0.568	0.0729
		rs17432649	C	T	0.1152	0.023	5.53197e-07	0.2247	25.087	-0.0012	0.0159	0.94	0.2286
		rs181680720	G	A	0.2884	0.06	1.50501e-06	0.02923	23.104	0.0172	0.0526	0.744	0.0338
		rs2549722	G	T	0.2153	0.0437	8.11708e-07	0.05154	24.2731	-0.0013	0.0257	0.96	0.0736
		rs4689626	G	T	0.1305	0.0279	2.93299e-06	0.1363	21.8783	0.0274	0.0193	0.156	0.1463
		rs6880952	G	A	0.1021	0.0214	1.88599e-06	0.7246	22.7627	-0.0121	0.0139	0.384	0.6552
		rs7084105	A	G	0.0919	0.0193	1.80198e-06	0.5668	22.6734	-0.0336	0.0135	0.0128	0.5859
		rs71378512	A	G	0.185	0.0388	1.892e-06	0.06772	22.7342	0.0036	0.038	0.925	0.048
		rs9274663	A	G	0.1488	0.0284	1.557e-07	0.1338	27.4517	0.0176	0.0218	0.419	0.1288
		rs9384630	A	T	0.0992	0.0203	9.84011e-07	0.3416	23.8798	-0.0045	0.0146	0.758	0.3018
Fracture of forearm	beta-nerve growth factor	rs10026964	A	T	0.0883	0.0156	1.521e-08	0.6244	32.0385	-0.0088	0.0121	0.467	0.6063
		rs10458371	G	C	-0.0793	0.0157	4.689e-07	0.3581	25.5122	-0.0094	0.0115	0.414	0.3634
		rs10826354	G	A	0.1783	0.0365	1.02301e-06	0.04668	23.8626	0.0091	0.0203	0.654	0.0866
		rs10993533	C	T	0.2779	0.0605	4.37905e-06	0.01622	21.0992	0.0238	0.0395	0.547	0.0247
		rs11105369	T	C	0.0855	0.0184	3.459e-06	0.787	21.5922	-0.002	0.0131	0.879	0.7703
		rs12550544	T	A	0.218	0.0472	3.92401e-06	0.02643	21.3319	0.0141	0.0366	0.7	0.0256
		rs12762778	G	A	0.0928	0.0196	2.15199e-06	0.1802	22.4173	0.0039	0.0146	0.789	0.1754
		rs12769955	A	G	0.2094	0.0456	4.37301e-06	0.02828	21.0874	0.0045	0.0289	0.876	0.0401
		rs149092427	G	C	0.1969	0.0419	2.64801e-06	0.0344	22.0833	0.0227	0.0681	0.739	0.0133
		rs190449049	T	C	0.6465	0.1396	3.64099e-06	0.003301	21.447	0.0646	0.0517	0.211	0.0181
		rs194944	G	T	-0.0711	0.0152	2.94002e-06	0.4479	21.8802	0.0043	0.0111	0.698	0.4945
		rs2908007	G	A	-0.1973	0.0159	2.97098e-35	0.3546	153.978	-0.0009	0.0112	0.936	0.402
		rs2982572	T	C	-0.0804	0.0151	9.61789e-08	0.4626	28.3503	-0.0043	0.0111	0.698	0.4299
		rs34814687	A	G	-0.1409	0.0235	1.87499e-09	0.1202	35.949	0.0135	0.023	0.557	0.0746
		rs4514445	G	A	-0.0869	0.0156	2.66698e-08	0.6337	31.0306	0.0075	0.0122	0.539	0.6321
		rs4869741	C	T	0.097	0.0166	4.89801e-09	0.2946	34.145	0.0102	0.0119	0.391	0.2977
		rs4883727	G	A	0.0978	0.0212	3.93296e-06	0.1471	21.2817	0.0126	0.016	0.431	0.1368
		rs4900572	C	T	-0.0788	0.0164	1.60199e-06	0.697	23.0869	-0.0107	0.0114	0.348	0.6443
		rs6831280	A	G	0.118	0.0208	1.373e-08	0.1574	32.1838	-0.0023	0.0158	0.884	0.1523
		rs7105119	T	C	0.0741	0.0161	4.345e-06	0.6724	21.1829	-0.0088	0.0113	0.436	0.6017
		rs7463341	C	T	0.0959	0.0199	1.42699e-06	0.1777	23.2237	-0.028	0.0145	0.0535	0.2271
		rs7807315	C	T	-0.0726	0.0154	2.27798e-06	0.5994	22.2245	-0.0146	0.0123	0.235	0.6439
		rs869164	A	G	0.0751	0.0156	1.45399e-06	0.373	23.1756	0.0043	0.012	0.72	0.3773
		rs9482772	C	T	-0.1179	0.0152	8.78416e-15	0.4438	60.1645	0.0127	0.0111	0.253	0.4403
		rs9532493	C	T	0.2687	0.0581	3.743e-06	0.01783	21.3886	-0.065	0.0601	0.279	0.0149
	Eotaxin	rs10026964	A	T	0.0883	0.0156	1.521e-08	0.6244	32.0385	-0.0094	0.012	0.433	0.6068
		rs10458371	G	C	-0.0793	0.0157	4.689e-07	0.3581	25.5122	-0.0119	0.012	0.321	0.3656
		rs10826354	G	A	0.1783	0.0365	1.02301e-06	0.04668	23.8626	0.0038	0.021	0.856	0.088
		rs10993533	C	T	0.2779	0.0605	4.37905e-06	0.01622	21.0992	0.0576	0.0393	0.143	0.0247
		rs11105369	T	C	0.0855	0.0184	3.459e-06	0.787	21.5922	0.0008	0.0136	0.953	0.7689
		rs12550544	T	A	0.218	0.0472	3.92401e-06	0.02643	21.3319	0.0072	0.0382	0.85	0.0261
		rs12762778	G	A	0.0928	0.0196	2.15199e-06	0.1802	22.4173	0.003	0.0152	0.844	0.176
		rs12769955	A	G	0.2094	0.0456	4.37301e-06	0.02828	21.0874	-0.0176	0.0299	0.556	0.0408
		rs149092427	G	C	0.1969	0.0419	2.64801e-06	0.0344	22.0833	0.0883	0.0675	0.191	0.0132
		rs190449049	T	C	0.6465	0.1396	3.64099e-06	0.003301	21.447	0.0191	0.0519	0.713	0.0181
		rs194944	G	T	-0.0711	0.0152	2.94002e-06	0.4479	21.8802	-0.02	0.0115	0.082	0.4935
		rs2908007	G	A	-0.1973	0.0159	2.97098e-35	0.3546	153.978	0.01	0.0117	0.393	0.4049
		rs2982572	T	C	-0.0804	0.0151	9.61789e-08	0.4626	28.3503	0.0186	0.0116	0.109	0.4267
		rs34814687	A	G	-0.1409	0.0235	1.87499e-09	0.1202	35.949	-0.0144	0.0229	0.529	0.0746
		rs4514445	G	A	-0.0869	0.0156	2.66698e-08	0.6337	31.0306	-0.0087	0.0121	0.472	0.6319
		rs4869741	C	T	0.097	0.0166	4.89801e-09	0.2946	34.145	0.0258	0.0124	0.0375	0.299
		rs4883727	G	A	0.0978	0.0212	3.93296e-06	0.1471	21.2817	0.0275	0.0166	0.0976	0.1369
		rs4900572	C	T	-0.0788	0.0164	1.60199e-06	0.697	23.0869	-0.0317	0.0119	0.00772	0.6441
		rs6831280	A	G	0.118	0.0208	1.373e-08	0.1574	32.1838	-0.0178	0.0165	0.281	0.152
		rs7105119	T	C	0.0741	0.0161	4.345e-06	0.6724	21.1829	0.0106	0.0118	0.369	0.5997
		rs7463341	C	T	0.0959	0.0199	1.42699e-06	0.1777	23.2237	-0.0258	0.0145	0.0752	0.2264
		rs7807315	C	T	-0.0726	0.0154	2.27798e-06	0.5994	22.2245	0.0071	0.0128	0.579	0.644
		rs869164	A	G	0.0751	0.0156	1.45399e-06	0.373	23.1756	-0.0257	0.012	0.0322	0.379
		rs9482772	C	T	-0.1179	0.0152	8.78416e-15	0.4438	60.1645	0.0071	0.0116	0.54	0.4382
		rs9532493	C	T	0.2687	0.0581	3.743e-06	0.01783	21.3886	0.0021	0.0591	0.972	0.0157
Fracture at wrist and hand level	Interleukin-10 receptor subunit beta	rs146491178	G	A	0.3932	0.083	2.171e-06	0.0148	22.4425	-0.0171	0.0577	0.767	0.0132
		rs2402403	C	A	0.3505	0.0759	3.85398e-06	0.01723	21.3252	-0.0214	0.0465	0.645	0.0172
		rs2707518	T	G	-0.1157	0.0204	1.46801e-08	0.3539	32.1667	0.0033	0.0116	0.776	0.3995
		rs3807328	T	C	-0.0914	0.0196	3.00802e-06	0.4597	21.746	-0.0004	0.0119	0.973	0.4679
		rs5749971	T	C	0.0977	0.0195	5.15905e-07	0.5233	25.1027	-0.0104	0.0123	0.398	0.6438
		rs62479386	G	T	0.3443	0.0753	4.83003e-06	0.01755	20.9066	-0.0229	0.0316	0.469	0.0368
		rs73150361	A	G	0.2129	0.045	2.243e-06	0.0503	22.3834	0.0054	0.0227	0.812	0.07
		rs74715004	T	C	0.464	0.1015	4.82603e-06	0.01025	20.898	-0.0208	0.0563	0.712	0.0182
Fracture of femur	C-C motif chemokine 4	rs117169558	C	T	0.6443	0.1245	2.28902e-07	0.009747	26.7817	0.0405	0.0664	0.542	0.0102
		rs13322961	G	C	0.1777	0.0358	7.05797e-07	0.1217	24.6382	-0.0323	0.0185	0.0808	0.1255
		rs6981577	A	G	0.1097	0.0239	4.33102e-06	0.5731	21.0677	-0.0114	0.0123	0.354	0.5766
		rs743782	T	C	0.2178	0.0466	2.99999e-06	0.06987	21.8446	-0.0064	0.0219	0.77	0.0911
		rs74713914	C	T	0.7148	0.1551	4.03896e-06	0.005971	21.2396	-0.0777	0.0625	0.214	0.0112
		rs75082870	T	C	0.3949	0.0854	3.79498e-06	0.02116	21.3825	0.0428	0.0522	0.412	0.0243
		rs79989195	T	C	0.3175	0.0652	1.10701e-06	0.03284	23.7133	0.0598	0.0317	0.0592	0.0494
		rs863091	T	C	0.1399	0.0301	3.37202e-06	0.1834	21.6024	-0.0005	0.0146	0.973	0.1946
		rs9889955	G	A	-0.1529	0.03	3.57998e-07	0.1846	25.976	-0.0118	0.0153	0.441	0.1804
	Monocyte chemoattractant protein-3	rs117169558	C	T	0.6443	0.1245	2.28902e-07	0.009747	26.7817	0.0643	0.0738	0.384	0.0105
		rs13322961	G	C	0.1777	0.0358	7.05797e-07	0.1217	24.6382	0.0203	0.0206	0.324	0.1269
		rs6981577	A	G	0.1097	0.0239	4.33102e-06	0.5731	21.0677	0.0095	0.0137	0.488	0.5782
		rs743782	T	C	0.2178	0.0466	2.99999e-06	0.06987	21.8446	-0.0139	0.0249	0.577	0.0873
		rs74713914	C	T	0.7148	0.1551	4.03896e-06	0.005971	21.2396	-0.0643	0.0664	0.333	0.0117
		rs75082870	T	C	0.3949	0.0854	3.79498e-06	0.02116	21.3825	-0.0403	0.0545	0.46	0.0285
		rs79989195	T	C	0.3175	0.0652	1.10701e-06	0.03284	23.7133	0.0488	0.0318	0.125	0.0492
		rs863091	T	C	0.1399	0.0301	3.37202e-06	0.1834	21.6024	-0.0066	0.0166	0.691	0.188
		rs9889955	G	A	-0.1529	0.03	3.57998e-07	0.1846	25.976	0.0133	0.017	0.434	0.1829
Fracture of lower leg (including ankle)	Interleukin-17C	rs12636665	A	G	-0.0736	0.0157	2.61903e-06	0.6727	21.9764	-0.0069	0.0145	0.634	0.6773
		rs140918627	T	C	-0.14	0.0297	2.51299e-06	0.06487	22.22	-0.0148	0.0385	0.701	0.0382
		rs146180673	A	G	-0.1327	0.0281	2.36701e-06	0.07364	22.3012	0.0381	0.0298	0.201	0.0615
		rs1795617	G	C	0.0798	0.0174	4.409e-06	0.7714	21.0333	0.0156	0.017	0.359	0.7986
		rs2908007	G	A	-0.08	0.0153	1.72302e-07	0.3545	27.3399	0.0207	0.013	0.111	0.3981
		rs4620145	A	G	-0.0809	0.0145	2.69699e-08	0.4981	31.1287	-0.0129	0.0129	0.317	0.511
		rs58329801	A	G	0.1024	0.0198	2.273e-07	0.1634	26.7467	-0.0085	0.021	0.686	0.1161
		rs72721912	T	A	-0.1908	0.0402	2.07501e-06	0.03543	22.5271	0.0122	0.0344	0.723	0.042
		rs72794541	T	C	-0.0826	0.0171	1.393e-06	0.2388	23.3329	0.0097	0.017	0.568	0.194
		rs73053842	A	G	0.1228	0.0258	1.89998e-06	0.08763	22.6546	-0.0295	0.0197	0.134	0.1447
Fracture of foot (except ankle)	C-X-C motif chemokine 10	rs113169435	T	C	0.5771	0.1195	1.37e-06	0.01202	23.322	0.0299	0.0505	0.554	0.02
		rs139431962	G	A	0.2938	0.0625	2.60501e-06	0.04204	22.0975	0.006	0.0328	0.855	0.0428
		rs157606	C	T	-0.1145	0.0244	2.69203e-06	0.5398	22.0207	-0.0286	0.0116	0.0137	0.4981
		rs2765267	A	G	-0.1127	0.0246	4.56205e-06	0.4308	20.9883	-0.004	0.0121	0.741	0.363
		rs34533686	G	C	0.1879	0.0401	2.74701e-06	0.1066	21.9566	-0.0137	0.0192	0.476	0.1483
		rs4974283	C	T	-0.116	0.0245	2.09899e-06	0.5407	22.4173	0.0013	0.0118	0.912	0.5952
		rs6840997	A	G	-0.1373	0.0295	3.182e-06	0.7792	21.6619	0.0119	0.0174	0.494	0.8523
		rs75990665	T	C	0.2955	0.0629	2.613e-06	0.04048	22.0706	-0.0256	0.027	0.343	0.0576
		rs79554329	G	A	0.2691	0.0582	3.79298e-06	0.04649	21.3787	-0.0443	0.0253	0.0799	0.0584
		rs79849610	C	A	0.3575	0.0712	5.10199e-07	0.03159	25.2111	0.0443	0.0374	0.236	0.0271
		rs9520653	A	G	-0.1171	0.0249	2.509e-06	0.5969	22.1164	-0.0133	0.0162	0.412	0.709
Fracture of neck	Fibroblast growth factor 23	rs117114327	T	G	0.6818	0.1531	8.42694e-06	0.03873	19.8319	-0.0095	0.0297	0.749	0.0412
		rs12718586	A	G	-0.2549	0.0571	8.05193e-06	0.3904	19.9282	0.0128	0.0116	0.27	0.3988
		rs144152761	A	G	1.038	0.2332	8.501e-06	0.01724	19.8124	-0.0209	0.0491	0.67	0.0176
		rs1857407	G	A	0.2482	0.0553	7.21008e-06	0.4659	20.1444	0.0089	0.0112	0.427	0.4878
		rs34630949	G	C	0.304	0.0619	9.19009e-07	0.2864	24.1194	-0.0101	0.0153	0.509	0.2169
		rs4881140	T	C	0.2736	0.0615	8.51001e-06	0.2934	19.7916	-0.0064	0.0131	0.625	0.3433
		rs6743392	G	T	-0.2472	0.0552	7.51606e-06	0.4943	20.0548	-0.007	0.0113	0.536	0.462
		rs72761455	A	G	0.4747	0.101	2.58e-06	0.08663	22.09	-0.0224	0.0293	0.445	0.0476
		rs72791775	G	C	0.8061	0.1781	5.98205e-06	0.02865	20.4857	-0.0327	0.0373	0.381	0.0272
		rs78130050	C	A	0.3242	0.0719	6.53507e-06	0.1962	20.3314	-0.0418	0.0179	0.0195	0.1479
	SIR2-like protein 2	rs117114327	T	G	0.6818	0.1531	8.42694e-06	0.03873	19.8319	0.027	0.0306	0.378	0.0419
		rs12718586	A	G	-0.2549	0.0571	8.05193e-06	0.3904	19.9282	0.0297	0.012	0.0133	0.3993
		rs144152761	A	G	1.038	0.2332	8.501e-06	0.01724	19.8124	0.0726	0.0492	0.14	0.0176
		rs1857407	G	A	0.2482	0.0553	7.21008e-06	0.4659	20.1444	-0.0009	0.0116	0.938	0.488
		rs34630949	G	C	0.304	0.0619	9.19009e-07	0.2864	24.1194	0.0087	0.0154	0.572	0.217
		rs4881140	T	C	0.2736	0.0615	8.51001e-06	0.2934	19.7916	-0.0122	0.0131	0.352	0.343
		rs6743392	G	T	-0.2472	0.0552	7.51606e-06	0.4943	20.0548	-0.016	0.0117	0.171	0.4628
		rs72761455	A	G	0.4747	0.101	2.58e-06	0.08663	22.09	-0.0069	0.0294	0.814	0.0477
		rs72791775	G	C	0.8061	0.1781	5.98205e-06	0.02865	20.4857	0.024	0.038	0.528	0.0276
		rs78130050	C	A	0.3242	0.0719	6.53507e-06	0.1962	20.3314	0.0092	0.0186	0.621	0.1481
Fracture of rib(s), sternum and thoracic spine	Interleukin-15 receptor subunit alpha	rs11180683	A	C	-0.1134	0.023	8.56505e-07	0.4162	24.3092	0.0063	0.0137	0.646	0.3834
		rs12200065	A	G	0.1102	0.0241	4.735e-06	0.3347	20.9088	0.0107	0.0133	0.421	0.3319
		rs12223674	G	C	-0.1385	0.0297	3.25499e-06	0.1779	21.7464	-0.007	0.0149	0.638	0.2288
		rs1405626	C	T	-0.1121	0.0229	1.00501e-06	0.438	23.9629	0.006	0.0128	0.639	0.4057
		rs145478015	C	A	0.4476	0.092	1.13501e-06	0.01787	23.6703	-0.0319	0.0528	0.546	0.0249
		rs2253412	G	A	0.1106	0.0242	4.65404e-06	0.6636	20.8872	0.0132	0.0133	0.321	0.6764
		rs34539730	T	C	0.2248	0.0487	3.89897e-06	0.05866	21.3076	0.0019	0.0287	0.947	0.0622
		rs34681204	A	G	0.8792	0.1866	2.44602e-06	0.004501	22.2	0.0531	0.0881	0.547	0.0084
		rs61467369	T	G	0.2318	0.0506	4.54695e-06	0.05434	20.9858	-0.0052	0.0289	0.857	0.0577
		rs6853803	A	G	0.1809	0.0391	3.73499e-06	0.09607	21.4054	-0.0132	0.0208	0.526	0.1208
		rs76489490	T	C	0.6423	0.1368	2.67098e-06	0.007484	22.0447	-0.0021	0.0619	0.973	0.0155
	Interleukin-7	rs11180683	A	C	-0.1134	0.023	8.56505e-07	0.4162	24.3092	0.0263	0.0122	0.0311	0.3762
		rs12200065	A	G	0.1102	0.0241	4.735e-06	0.3347	20.9088	-0.0153	0.0124	0.217	0.326
		rs12223674	G	C	-0.1385	0.0297	3.25499e-06	0.1779	21.7464	-0.0066	0.0139	0.635	0.2272
		rs1405626	C	T	-0.1121	0.0229	1.00501e-06	0.438	23.9629	-0.0008	0.0119	0.946	0.41
		rs145478015	C	A	0.4476	0.092	1.13501e-06	0.01787	23.6703	0.0471	0.0482	0.328	0.024
		rs2253412	G	A	0.1106	0.0242	4.65404e-06	0.6636	20.8872	-0.0154	0.0141	0.275	0.6815
		rs34539730	T	C	0.2248	0.0487	3.89897e-06	0.05866	21.3076	0.0474	0.0255	0.0631	0.061
		rs34681204	A	G	0.8792	0.1866	2.44602e-06	0.004501	22.2	0.0143	0.0758	0.85	0.0089
		rs61467369	T	G	0.2318	0.0506	4.54695e-06	0.05434	20.9858	0.0098	0.0268	0.715	0.0565
		rs6853803	A	G	0.1809	0.0391	3.73499e-06	0.09607	21.4054	0.003	0.0185	0.871	0.1193
		rs76489490	T	C	0.6423	0.1368	2.67098e-06	0.007484	22.0447	-0.0999	0.0566	0.0776	0.0145
Fracture of lumbar spine and pelvis	Interferon gamma	rs137857	G	A	-0.1308	0.0273	1.714e-06	0.5707	22.9557	-0.009	0.0138	0.514	0.5231
		rs151262556	A	G	0.375	0.0816	4.29903e-06	0.0292	21.1194	-0.0174	0.0489	0.722	0.0277
		rs2565206	T	G	0.1445	0.0313	3.91399e-06	0.2547	21.3131	0.001	0.0135	0.941	0.3204
		rs34031298	G	T	0.3094	0.0607	3.49599e-07	0.05332	25.9814	-0.0135	0.0265	0.61	0.0691
		rs4029164	G	A	0.1285	0.0278	3.75803e-06	0.6213	21.3657	0.0312	0.0158	0.0483	0.5843
		rs41304552	T	C	0.6027	0.1184	3.58996e-07	0.01484	25.9119	0.0167	0.0346	0.629	0.042
		rs56881390	C	T	0.2479	0.0464	9.21001e-08	0.09723	28.5441	-0.0095	0.0233	0.683	0.1012
		rs59436237	T	C	0.1552	0.0332	2.92698e-06	0.2158	21.8528	0.0324	0.0176	0.0656	0.2037
		rs59950134	C	G	0.1453	0.0311	2.95999e-06	0.2537	21.8278	0.0036	0.0156	0.817	0.2124
		rs6442809	T	C	0.1976	0.041	1.456e-06	0.8691	23.2277	0.0215	0.016	0.179	0.7951
		rs7625889	G	A	0.2715	0.0534	3.73396e-07	0.07067	25.8498	0.0322	0.0218	0.14	0.0967
		rs7707189	G	A	0.1441	0.0274	1.422e-07	0.574	27.6584	-0.0084	0.0137	0.54	0.603
		rs959821	G	A	-0.1495	0.0327	4.83504e-06	0.779	20.902	0.0156	0.0172	0.364	0.8073
Abbreviation: SNP, single nucleotide polymorphism; EA, Effect allele; OA, other allele; beta, estimate coefficient; se, standard error of coefficient estimate; eaf, effect allele frequency.
